# Supplementary material for: HS-SPME-GC-MS Coupled with Chemometrics for Detecting HFCS and Invert Sugar Adulteration in Coriander Honey
Source: Foods. 2026 Jun 3;15(11):1988. doi: 10.3390/foods15111988 (PMC13256990; doi:10.3390/foods15111988)
Supplement: Supplementary file 1 [file foods-15-01988-s001.zip]

Archive with 1 entries (1 files):
- foods-4333949-supplementary.pdf
